# Supplementary material for: Real-Time Monitoring of Key Gene Products Involved in Rice Photoperiodic Flowering
Source: Front Plant Sci. 2021 Dec 15;12:766450. doi: 10.3389/fpls.2021.766450 (PMC8715009; doi:10.3389/fpls.2021.766450)
Supplement: Supplementary file 8 [file Table_1.XLSX]

## Sheet: Table S1
Table S1 Primers used in this study
Genome Extraction	Primer sequence （5’-3’）
	Forward primer	Reverse primer
Hd1
F1	ggcgcgccTCTTGTGCTTTCACTAGTAA	GAACCATGGAACAGTACCATAGCTA
F3	TGGGACTCATGAGACGCTAT	AAGAAAATGGCACCGAGATCCAA
F5	AATGATGTATCTTAGTGATGGGCT	ttaattaaCTTAATGGGCTGCACTAGTTCTA
Ghd7
F1	ggcgcgccGGTCTACCACAAGCATAAAG	TCTGAACCATTGTCCAAGCTCA
F3	ATAATTACAGTGCGTATATACCACTGACTA	AATTGTGCTTCCTGATCAGAGCTACTGC
F5	AATGGTGCTGGGATACATAGG	ggtaccGAAACATCCAGCGGCTTGATTG
SLiCE	Primer	Primer sequence （5’-3’）
Hd1
F1	Hd1_F1-pEv_Fw	caggctggcgcgccaagctGCTCTAATAGCACCACTTCT
	Hd1_F1-F2_Rv	cgagcatGAACCATGGAACAGTACCAT
F2	Hd1_F2-F1_Fw	catggttcATGCTCGAGGTCGACGGTATC
	Hd1_F2-F3_Rv	agtcccaTTACACGGCGATCTTTCCGCCCTT
F3	Hd1_F3-F2_Fw	ccgtgtaaTGGGACTCATGAGACGCTATC
	Hd1_F3-F4_Rv	tagggttAAGAAAATGGCACCGAGATCCAA
F4	Hd1_F4-F3_Fw	ttttcttAACCCTAGAAAGATAATCATATTGTG
	Hd1_F4-F5_Rv	acatcattAACCCTAGAAAGATAGTCTGCGTA
F5	Hd1_F5-F4_Fw	tagggttAATGATGTATCTTAGTGATGGGCT
	Hd1_F5-pEv_Rv	ggttaattaagaattCTTAATGGGCTGCACTAGTTCT
pE(L1-L2) vector	Hd1_pEv-F5_Fw	AATTCTTAATTAACCCAGCTTTCTTGTAC
	Hd1_pEv-F1_Rv	AGCTTGGCGCGCCAGCCTGCTTT
F0	Hd1_F0-V_Fw	ccgccagtgtgctggaattGGTCAGCTTCCAACGAAGACA
	Hd1_F0-F1_Rv	ctaacaaaaaGAAGTGGTGCTATTAGAGCA
F1-F2	Hd1_F1-F0_Fw	caccacttcTTTTTGTTAGTTACTCCT
	F2-V_Rv	gatggatatctgcagaattTTACACGGCGATCTTTCCGCCCT
F4-F5	F4-V_Fw	ccgccagtgtgctggaattGAAATGGAAGGACATAAAGG
	Hd1_F5-F6_Rv	CTTAATGGGCTGCACTAGTTCTA
F6	Hd1_F6_Fw	actagtgcagcccattaagATCA
	Hd1_F6-V_Rv	gatggatatctgcagaattAACCCTTATATCATTGCTCGGT
Ghd7
F1+vector	Ghd7_F1v-F3_Fw	agcacaattAAGGGCGAATTCTGCAGAT
	Ghd7_F1-F2_Rv	cctcgagcatTCTGAACCATTGTCCAAGCTCA
F2	Ghd7_F2-F1_Fw	atggttcagaATGCTCGAGGTCGACGGTAT
	Ghd7_F2-F3_Rv	tgtaattatTTACACGGCGATCTTTCCGC
F3	Ghd7_F3-F2_Fw	tcgccgtgtaaATAATTACAGTGCGTATATACCACT
	Ghd7_F3-F1v_Rv	ttcgcccttAATTGTGCTTCCTGATCAGAGCT
F4	Ghd7_F4-F5v_Fw	ttcgcccttAACCCTAGAAAGATAATCATATTGTGACG
	Ghd7_F4-F5_Rv	agcaccattAACCCTAGAAAGATAGTCTGCGT
F5+vector	Ghd7_F5v-F4_Rv	ttctagggttAAGGGCGAATTCTGCAGAT
	Ghd7_F5-F4_Fw	tctagggttAATGGTGCTGGGATACATAGG
F1-F3	Ghd7_F1-pEv_Fw	gttcacttgaGGTCTACCACAAGCATAAAG
	Ghd7_F3-F4_Rv	ctttctagggttAATTGTGCTTCCTGATCAGAGCT
F4-F5	Ghd7_F4-F3_Fw	cacaattAACCCTAGAAAGATAATCATATTGTG
	Ghd7_F5-pEv_Rv	atacaagtcgGAAACATCCAGCGGCTTGATTG
pE(L1-L2) vector	Ghd7_pEv-F5_Fw	ggatgtttcCGACTTGTATTCATGCCAAC
	Ghd7_pEv-F1_Rv	tggtagaccTCAAGTGAACGCACGGGATT
F0	Ghd7_F0-V_Fw	ccgccagtgtgctggaattAAAGCCCAACTCCATCTAGA
	Ghd7_F0_Rv	tttatgcttgtggtagaccTTAAG
F1-F2	Ghd7_F1-F0_Fw	GGTCTACCACAAGCATAAAG
	F2-V_Rv	gatggatatctgcagaattTTACACGGCGATCTTTCCGCCCT
F4-F5	F4-V_Fw	ccgccagtgtgctggaattGAAATGGAAGGACATAAAGG
	Ghd7_F5-6_Rv	GAAACATCCAGCGGCTTGATTG
F6	Ghd7_F6_Fw	tcaagccgctggatgtttcATAAAGTGGT
	Ghd7_F6-V_Rv	gatggatatctgcagaattCCGCACATGGATAGAGTCCT
Vector construction	Primer	Primer sequence （5’-3’）
Hd1
F0	Hd1_F0_Fw	GGTCAGCTTCCAACGAAGACAT
	Hd1_F0_Rv	GAAGTGGTGCTATTAGAGCA
F6	Hd1_F6_Fw	actagtgcagcccattaagATCA
	Hd1_F6_Rv	AACCGAGCAATGATATAAGGGTT
Ghd7
F0	Ghd7_F0_Fw	AAAGCCCAACTCCATCTAGA
	Ghd7_F0_Rv	TTTATGCTTGTGGTAGACCTTAAG
F6	Ghd7_F6_Fw	tcaagccgctggatgtttcATAAAGTGGT
	Ghd7_F6_Rv	CCGCACATGGATAGAGTCCT
PCR screening	Forward primer	Reverse primer
Hd1
5'HR	AAGCTCACCAGTCACTGCCTCTACGGAAC	CGGACATTTCGAAGTACTCAGCGTAAGTG
3'HR	ATCATGCGTCATTTTGACTCACGCGGTCG	TGCACATCATATCCTAATCAACACCAGCT
LUC-HPT	catggttcATGCTCGAGGTCGACGGTATC	CTCCAATCGGCTAGCTCAATGGGGAGGACATTT
F1-3	CACCACTTCTTTTTGTTAGTTACTCCT	tctagggttAAGAAAATGGCACCGAGATCCAA
LUC(Hd1)	catggttcATGCTCGAGGTCGACGGTATC	tgagtcccaTTACACGGCGATCTTTCCGCCCTT
DT-A-F1	GGAAATCGTGTCAGGCGATCTT	TCTCCAGCGGTTCCATCTTCCA
DT-A-F5	ATCATGCGTCATTTTGACTCACGCGGTCG	TCTCCAGCGGTTCCATCTTCCA
Ghd7
5'HR	GAGAGCAACCACGGTATATCGAAAGGTAAC	CGGACATTTCGAAGTACTCAGCGTAAGTG
3'HR	ATCATGCGTCATTTTGACTCACGCGGTCG	AGGCAGCCGATTAGGTTAAATAGCGACG
GT long	GAGAGCAACCACGGTATATCGAAAGGTAAC	agcaccattAACCCTAGAAAGATAGTCTGCGT
-hpt	GGATTACCAGGGATTTCAGTCGAT	GGCCTTATATTTTGGGGGTTGC
-hpt F1 long	GAGAGCAACCACGGTATATCGAAAGGTAAC	GGCCTTATATTTTGGGGGTTGC
-hpt F5 long	GGATTACCAGGGATTTCAGTCGAT	AGGCAGCCGATTAGGTTAAATAGCGACG
LUC(Ghd7)	atggttcagaATGCTCGAGGTCGACGGTAT	tgtaattatTTACACGGCGATCTTTCCGC
3'NHEJ	ACCGATGGCTGTGTAGAAGTACT	GGCCTTATATTTTGGGGGTTGC
Common
DT-A	ATGGATCCCGACGATGTAAA	CTAAGATCGCCTGACACGAT
HPT	CGCGACGTCTGTCGAGAAGTTTCTG	AGCAATCGCGCATATGAAATCACGC
Sequencing	Primer sequence （5’-3’）
GF1-1	CCCCCGTTTTCTGTCGATAGAA
GF1-2	GTCATCGATCTCGCTGATCGATCA
GF1-3	GTAGAAGAAAGCGCCAGAAAGC
GF1-4	GCATCTTTCGATGGCGACTTA
GF1-5	GACATATCCATGGGTTTCGGA
GF1-6	GGGAGGTTACAACTAACTGCAT
GF1-F2	AAATCCGGTACGCGTCCAGAAA
F4-F3	GTCGGCTCGCCTAGGATAAAAGT
GF5-1	TGCACGAAGTGTGCACGGTAAGCT
GF5-2	GGCCTTATATTTTGGGGGTTGC
GF5-3	GTACGGGAAGTTTGTGTGCATAG
GF5-4	TAGAACCCAACCCGGCCAATGG
GF5-5	TAAGTCATCCGAACCGGGACTA
GF5-6	ATCTACGGCCGATCGAATAG
GF5-v	ATAAAGGGCGGATTTAACATGTCAC
HF1-0	CAGTCCACCTCTGTTCATCT
HF1-1	AGATTCTCTATGGAGAGGCA
HF1-2	GGGACAATCCTAGGAATGCA
HF1-3	TTGTCCATGTGGTGCAAGCT
HF1-4	AGCAGCAACAACGGCATGTA
HF1-5	TACCGTCAGATAGAGCTGCAGT
HF1-F2	GAAGGCCAGGAAGTTTGAGAAG
HF3-F2	AAAGCTACTGAGCAAGTACC
HF3-F4	AAGTGTGTCCACTGGCCAGATA
HF5-1	GCAACTAGTGGCATGGATCT
HF5-2	AAGGGCGCCCCAATTTAGAA
HF5-3	GCATTCCTCGTAAGGGTGAA
HF5-4	TTTATACTCCGTGACCACTT
HF5-6	ACCACCTACCGCCTATCTCATT
F2-1	GGATTACCAGGGATTTCAGTCGAT
F2-F3	TGGAGCACGGAAAGACGATGACGG
F4-0	CTAGATCACTGATGCACAAGACA
F4-1	AGATGCCTGATGAGGGTACCA
F4-2	TGCTCGGGTAGATCGTCTTGAT
F4-3	GCTACTTGAGCGGTAAAAGGGTA
F4-4	GGAAACCTCCTCGGATTCCATT
F4-5	TGCGCCGATGGTTTCTACAA
F4-6	CGATGTTCGGGGATTCCCAA
F4-7	TGTGTTGTTGCCGCTCGAA
F4-8	CAGTGTGGCGTTTTCAAGA
F4-9	GTCATTTTGACTCACGCGGT
Hyg_d_seq	GTAGAAGTACTCGCCGATAG
F5-F3_seq	GGTGAACGGAACAGAACGTTAGCTAG
Southern blot hybridization	Primer sequence （5’-3’）
Ghd7forS-F	GTCATCGATCTCGCTGATCGATCA
Ghd7forS-R	GTAGAAGAAAGCGCCAGAAAGC
LUCforS-F	CGTTCGTCACATCTCATCTACCTC
LUCforS-R	TCCGTGCTCCAAAACAACAA
quantitative RT-PCR	Primer sequence （5’-3’）	Taqman Probe	Probe sequence
Ubq_RT_fw	GAGCCTCTGTTCGTCAAGTA	Ubq_Probe	TTGTGGTGCTGATGTCTACTTGTGTC
Ubq_RT_Rw	ACTCGATGGTCCATTAAACC
Ghd7_RT_fw	GTACGCGTCCAGAAAAGCT	Ghd7_Probe	TGCCGAGATGAGGCCCCGA
Ghd7_RT_Rw	TTGGCGAAGCGACCTCTC
Ehd1_RT_fw	GAGGATCGAAGAGCTGAGCA	Ehd1_Probe	CATTTGGCAGCACATATTCCGAAAGCA
Ehd1_RT_Rw	AGGATGACCGGGTTTTTCGA
Hd3a_RT_fw	TCTACTTCAACTGCCAGCGC	Hd3a_Probe	TCCCGATCGATCTGCTGCATGC
Hd3a_RT_Rw	TTCAATTGTCTGAACCTGCAATGT
RFT1_RT_fw	CAGAACTTCAGCACCAGGAACTT	RFT1_probe	AGCTCTACAACCTCGGCTCGCCG
RFT1_RT_Rw	TCGCGCTGGCAGTTGA
LUC_RT_fw	TGCAGTGAAAACTCTCTTCAATTCTT	LUC_probe	ATGCCGGTGTTGGGCGCG
LUC_RT_Rw	CGCAACTGCAACTCCGATAA

## Sheet: Table S2
Table S2 Results of transformation experiments at the University of Tokyo
		The number of seeds	The number of calli	The number of Hygromycin resistant calli	PCR screening
					5'HR(+)	3'HR(+)	LUC(+)
Hd1	1st	80	n.d.	0	-	-	-
	2nd	36	2.03	0	-	-	-
	3rd	n.d.	n.d.	0	-	-	-
	4th	50	n.d.	274	0	0	23
	5th	95	13.42	32	0	0	-
	6th	95	11.55	0	-	-	-
	7th	92	13.8	0	-	-	-
	Sum	448	40.8	306	0	0	23
Ghd7	1st	50	4.32	6	-	-	0
	2nd	60	4.77	0	-	-	-
	3rd	96	7.73	57	0	0	13
	4th	85	12	33	0	0	7
	5th	90	14.56	278	0	0	2
					17	0	15
	6th	95	20.85	0	-	-	-
	Sum	476	64.23	374	17	0	37

## Sheet: Table S3
Table S3 Gene-targeting efficiency
	Tokyo Univ.		NARO
	Hd1	Ghd7	Hd1	Ghd7
Calli (g)	40.8	64.23	141.2	81.7
The number of calli	7277	12849	25183	16346
Hygromycin Resistant Calli	n.d.	n.d.	191	553
GT calli	0	0	0	1
Efficiency	0	0	0	6.12e-05
